# Supplementary material for: Astaxanthin and thiamine dynamics in the copepod Temora longicornis in response to ultraviolet radiation exposure
Source: PLoS One. 2025 Jul 28;20(7):e0328379. doi: 10.1371/journal.pone.0328379 (PMC12303292; doi:10.1371/journal.pone.0328379)
Supplement: S2 File — All raw data in separate excel file. (XLSX) [file pone.0328379.s002.xlsx]

## Sheet: ReadMe
	Raw data for:
	Astaxanthin and thiamine dynamics in the copepod Temora longicornis in response to ultraviolet radiation exposure
	Samuel Hylander1,2*, Peter Sylvander3, Rodrigo J. Gonçalves2,4, Barbara Tartarotti5, Thomas Roach6, Emil Fridolfsson1, Thomas Kiørboe2, Pauline Snoeijs-Leijonmalm3
	Sheets:
	Carotenoids and thiamine in copepods Exp 1
	Carotenoids and thiamine in copepods Exp 2
	Carotenoids and thiamine in Diets 1-3
	Type of astaxanthin in copepods
	Type of vitamer in copepods
	Types of carotenoids and vitamers in Diets 1-3
	Abbreviations for treatments - please see article

## Sheet: Exp 1 copepods
Treatment	Radiation	Diet	Total_Asta_mg_gC	Ttot_nmol_gC
a_Start	NA	NA	0.560904	157.464
a_Start	NA	NA	0.631668	120.015
a_Start	NA	NA	0.404781	193.558
b_NoUVdiet1	PAR	Diet1	0.350334	111.01
b_NoUVdiet1	PAR	Diet1	0.373625	90.4295
b_NoUVdiet1	PAR	Diet1	0.297126	97.1966
b_NoUVdiet1	PAR	Diet1	NA	64.4413
d_UVdiet1	UV	Diet1	0.337419	133.744
d_UVdiet1	UV	Diet1	0.31724	127.846
d_UVdiet1	UV	Diet1	0.308809	99.9442
d_UVdiet1	UV	Diet1	0.341625	112.46
c_NoUVdiet2	PAR	Diet2	0.348838	89.8703
c_NoUVdiet2	PAR	Diet2	0.381677	85.8797
c_NoUVdiet2	PAR	Diet2	0.346046	126.412
c_NoUVdiet2	PAR	Diet2	0.314729	120.883
e_UVdiet2	UV	Diet2	0.296155	132.733
e_UVdiet2	UV	Diet2	0.308361	132.273
e_UVdiet2	UV	Diet2	0.318312	108.798
e_UVdiet2	UV	Diet2	0.236786	134.028

## Sheet: Exp 2 copepods
Treat	Treatment	Radiation	Ttot_nmol_gC	Tot_Astax_mg_gC
b_NoUV	NoUV	PAR	303.571	0.293912
b_NoUV	NoUV	PAR	308.137	NA
b_NoUV	NoUV	PAR	305.658	0.298366
b_NoUV	NoUV	PAR	271.241	0.364513
b_NoUV	NoUV	PAR	281.822	0.259308
a_Start	Start	NA	438.099	0.463942
a_Start	Start	NA	412.63	0.384003
a_Start	Start	NA	361.991	0.330508
a_Start	Start	NA	328.38	0.562697
a_Start	Start	NA	388.664	0.57378
c_UV	UV	UV	NA	0.187315
c_UV	UV	UV	219.075	0.222456
c_UV	UV	UV	242.124	NA
c_UV	UV	UV	200.827	0.25236
c_UV	UV	UV	173.426	0.251955

## Sheet: Diets
Experiment	Day	Concentration	Component	Diet
1	0	703.697	Thiamine	2
1	2	369.766	Thiamine	2
1	4	633.611	Thiamine	2
1	6	255.254	Thiamine	2
1	9	271.481	Thiamine	2
1	0	878.143	Thiamine	1
1	2	484.882	Thiamine	1
1	4	316.534	Thiamine	1
1	6	246.462	Thiamine	1
1	9	287.556	Thiamine	1
2	0	256.052	Thiamine	3
2	5	713.353	Thiamine	3
2	9	998.163	Thiamine	3
1	0	0	Beta-carotene	2
1	2	0	Beta-carotene	2
1	4	0	Beta-carotene	2
1	6	0	Beta-carotene	2
1	9	0	Beta-carotene	2
1	0	0	Beta-carotene	1
1	2	0	Beta-carotene	1
1	4	0	Beta-carotene	1
1	6	0	Beta-carotene	1
1	9	0	Beta-carotene	1
2	0	2471.29	Beta-carotene	3
2	5	192.011	Beta-carotene	3
2	9	0	Beta-carotene	3
1	0	17857.9	Total carotenoids	2
1	2	NA	Total carotenoids	2
1	4	18180.4	Total carotenoids	2
1	6	15051.6	Total carotenoids	2
1	9	21648	Total carotenoids	2
1	0	12457.1	Total carotenoids	1
1	2	10884.5	Total carotenoids	1
1	4	11097.3	Total carotenoids	1
1	6	16470.3	Total carotenoids	1
1	9	18806.8	Total carotenoids	1
2	0	18257.9	Total carotenoids	3
2	5	11757.3	Total carotenoids	3
2	9	7325.69	Total carotenoids	3

## Sheet: Astax type copepods
Exp 1	Treatment	Treatment	Radiation	Diet	All_E_Z	Mono	Di	Exp 2	Treat	Treatment	Radiation	Treatment	All_E_Z	Mono	Di
	REF	a_Start	NA	NA	0.11193	0.129346	0.319628		b_NoUV	NoUV	PAR	P1	0.212628	0.0582785	0.0230046
	REF	a_Start	NA	NA	0.120117	0.156899	0.354652		b_NoUV	NoUV	PAR	P2	NA	NA	NA
	REF	a_Start	NA	NA	0.0891287	0.0981418	0.217511		b_NoUV	NoUV	PAR	P3	0.216371	0.0599095	0.0220854
	PL1	b_NoUVdiet1	PAR	Diet1	0.0520025	0.0514288	0.246902		b_NoUV	NoUV	PAR	P4	0.254579	0.0618535	0.0480799
	PL2	b_NoUVdiet1	PAR	Diet1	0.0534142	0.0625752	0.257636		b_NoUV	NoUV	PAR	P5	0.196408	0.0447191	0.018181
	PL3	b_NoUVdiet1	PAR	Diet1	0.0562752	0.0476974	0.193153		a_Start	Start	NA	start	0.328129	0.076838	0.0589751
	PL4	b_NoUVdiet1	PAR	Diet1	NA	NA	NA		a_Start	Start	NA	start	0.335012	0.0375537	0.0114372
	UVL1	d_UVdiet1	UV	Diet1	0.0842714	0.078515	0.174633		a_Start	Start	NA	start	0.303336	0.0191543	0.00801758
	UVL2	d_UVdiet1	UV	Diet1	0.0587778	0.0636291	0.194833		a_Start	Start	NA	start	0.517935	0.0250228	0.0197397
	UVL3	d_UVdiet1	UV	Diet1	0.0754494	0.0527905	0.18057		a_Start	Start	NA	start	0.52424	0.0307729	0.018767
	UVL4	d_UVdiet1	UV	Diet1	0.0616632	0.0784355	0.201527		c_UV	UV	UV	U1	0.159035	0.0190606	0.00921856
	PH1	c_NoUVdiet2	PAR	Diet2	0.0704184	0.0698449	0.208575		c_UV	UV	UV	U3	0.168428	0.0345484	0.0194787
	PH2	c_NoUVdiet2	PAR	Diet2	0.0706545	0.0723439	0.238679		c_UV	UV	UV	U2	NA	NA	NA
	PH4	c_NoUVdiet2	PAR	Diet2	0.0875784	0.0753383	0.18313		c_UV	UV	UV	U4	0.177137	0.0347792	0.0404434
	PH4	c_NoUVdiet2	PAR	Diet2	0.0613191	0.0696056	0.183805		c_UV	UV	UV	U5	0.181546	0.0402895	0.0301189
	UVH1	e_UVdiet2	UV	Diet2	0.059043	0.066317	0.170795
	UVH2	e_UVdiet2	UV	Diet2	0.0724666	0.077401	0.158493
	UVH3	e_UVdiet2	UV	Diet2	0.0639412	0.0671748	0.187196
	UVH4	e_UVdiet2	UV	Diet2	0.0508194	0.0466273	0.139339

## Sheet: Vitamers copepods
Exp 1	Treatment	Radiation	Diet	TF_nmol_gC	TMP_nmol_gC	TDP_nmol_gC		Exp 2	Treat	Treatment	Radiation	TF_nmol_gC	TMP_nmol_gC	TDP_nmol_gC
	a_Start	NA	NA	80.7622	48.728	27.9735			b_NoUV	NoUV	PAR	129.45	141.718	32.4034
	a_Start	NA	NA	63.1659	32.4853	24.364			b_NoUV	NoUV	PAR	146.43	142.259	19.4473
	a_Start	NA	NA	127.685	35.6436	30.2294			b_NoUV	NoUV	PAR	181.489	107.771	16.3978
	b_NoUVdiet1	PAR	Diet1	48.708	43.3856	18.916			b_NoUV	NoUV	PAR	134.562	116.558	20.1205
	b_NoUVdiet1	PAR	Diet1	38.3446	35.8277	16.2572			b_NoUV	NoUV	PAR	145.096	120.844	15.882
	b_NoUVdiet1	PAR	Diet1	42.6051	40.0326	14.5589			a_Start	Start	NA	239.677	158.945	39.4767
	b_NoUVdiet1	PAR	Diet1	25.5631	28.0922	10.786			a_Start	Start	NA	234.953	144.301	33.3767
	d_UVdiet1	UV	Diet1	64.6303	49.8287	19.2848			a_Start	Start	NA	200.047	136.02	25.9243
	d_UVdiet1	UV	Diet1	74.4985	36.692	16.6551			a_Start	Start	NA	184.927	118.203	25.2495
	d_UVdiet1	UV	Diet1	48.2049	37.9045	13.8348			a_Start	Start	NA	228.729	134.926	25.0096
	d_UVdiet1	UV	Diet1	47.6693	46.0417	18.7492			c_UV	UV	UV	NA	NA	NA
	c_NoUVdiet2	PAR	Diet2	39.1021	35.3379	15.4303			c_UV	UV	UV	99.8228	107.406	11.8463
	c_NoUVdiet2	PAR	Diet2	48.453	24.933	12.4937			c_UV	UV	UV	117.994	111.916	12.2135
	c_NoUVdiet2	PAR	Diet2	76.052	32.4628	17.8973			c_UV	UV	UV	92.5058	96.682	11.6397
	c_NoUVdiet2	PAR	Diet2	54.6779	47.6122	18.5933			c_UV	UV	UV	77.1965	85.1628	11.0669
	e_UVdiet2	UV	Diet2	51.7741	54.5885	26.3704
	e_UVdiet2	UV	Diet2	49.7145	52.7252	29.8332
	e_UVdiet2	UV	Diet2	44.1873	47.9336	16.6769
	e_UVdiet2	UV	Diet2	67.1146	47.0959	19.8177

## Sheet: Caro vitamer type diet
Experiment	Day	Diet	TF	TMP	TDP	Beta-carotene	Alloxanthin	Monadoxanthin	Other carotenoids	Total_carotenoids
1	0	2	589.258	19.5772	94.8612	NA	NA	NA	NA	NA
1	2	2	327.696	6.58393	35.4859	NA	NA	NA	NA	NA
1	4	2	497.554	22.2994	113.758	NA	NA	NA	NA	NA
1	6	2	131.539	20.0781	103.636	NA	NA	NA	NA	NA
1	9	2	160.341	14.8852	96.2549	NA	NA	NA	NA	NA
1	0	1	504.433	93.4058	280.303	NA	NA	NA	NA	NA
1	2	1	295.912	32.8326	156.137	NA	NA	NA	NA	NA
1	4	1	188.914	29.1479	98.4722	NA	NA	NA	NA	NA
1	6	1	126.439	22.201	97.8227	NA	NA	NA	NA	NA
1	9	1	169.202	35.6436	82.7104	NA	NA	NA	NA	NA
2	0	3	164.863	11.8932	79.2951	NA	NA	NA	NA	NA
2	5	3	604.26	16.6603	92.4325	NA	NA	NA	NA	NA
2	9	3	874.125	20.4041	103.634	NA	NA	NA	NA	NA
1	0	2	NA	NA	NA	0	15204.7	2653.18	0	17857.9
1	2	2	NA	NA	NA	NA	NA	NA	NA	NA
1	4	2	NA	NA	NA	0	15390.8	2789.61	0	18180.4
1	6	2	NA	NA	NA	0	13135.9	1915.69	0	15051.6
1	9	2	NA	NA	NA	0	18347.3	3300.72	0	21648
1	0	1	NA	NA	NA	0	11057.9	1399.22	0	12457.1
1	2	1	NA	NA	NA	0	9337.37	1547.18	0	10884.5
1	4	1	NA	NA	NA	0	9599.92	1497.34	0	11097.3
1	6	1	NA	NA	NA	0	14424.5	2045.86	0	16470.3
1	9	1	NA	NA	NA	0	16323.8	2483.02	0	18806.8
2	0	3	NA	NA	NA	2471.29	13283.9	2487.94	14.7484	18257.9
2	5	3	NA	NA	NA	192.011	10232.6	1325.98	6.61603	11757.3
2	9	3	NA	NA	NA	0	7092.67	228.627	4.39505	7325.69
